# Supplementary material for: Intersession Intra-Rater and Inter-Rater Reliability of Myotonometer for Upper and Lower Extremity Muscles in Children with Spinal Muscular Atrophy
Source: Diagnostics (Basel). 2024 Oct 16;14(20):2300. doi: 10.3390/diagnostics14202300 (PMC11506227; doi:10.3390/diagnostics14202300)
Supplement: Supplementary file 1 [file diagnostics-14-02300-s001.zip]

Archive with 1 entries (1 files):
- diagnostics-3180125-supplementary.pdf
